# Supplementary material for: Puree and Juice of Thai Mango and Pineapple Analyzed by High-Performance Thin-Layer Chromatography Hyphenated with Effect-Directed Assays
Source: Molecules. 2021 Dec 19;26(24):7683. doi: 10.3390/molecules26247683 (PMC8709286; doi:10.3390/molecules26247683)
Supplement: Supplementary file 1 [file molecules-26-07683-s001.zip]

Archive with 1 entries (1 files):
- molecules-1514637-supplementary.pdf
